# Supplementary material for: Returning Individual Tap Water Testing Results to Research Study Participants after a Wildfire Disaster
Source: Int J Environ Res Public Health. 2022 Jan 14;19(2):907. doi: 10.3390/ijerph19020907 (PMC8775780; doi:10.3390/ijerph19020907)
Supplement: Supplementary file 1 [file ijerph-19-00907-s001.zip]

Archive with 1 entries (1 files):
- ijerph-1523850-supplementary.pdf
